# Supplementary material for: Time-Series Analysis for the Number of Foot and Mouth Disease Outbreak Episodes in Cattle Farms in Thailand Using Data from 2010–2020
Source: Viruses. 2022 Jun 23;14(7):1367. doi: 10.3390/v14071367 (PMC9320723; doi:10.3390/v14071367)
Supplement: Supplementary file 1 [file viruses-14-01367-s001.zip]

Archive with 1 entries (1 files):
- viruses-1680568-supplementary.pdf
